# Supplementary material for: Dosimetry study of 3D-printed noncoplanar template-assisted CT-guided 125I seed implantation for the treatment of recurrent and metastatic tumors in the head and neck
Source: PLoS One. 2025 Aug 14;20(8):e0330271. doi: 10.1371/journal.pone.0330271 (PMC12352675; doi:10.1371/journal.pone.0330271)
Supplement: S1 Data — Raw data part 1 as csv. (CSV) [file pone.0330271.s001.CSV]

姓名	性别	年龄	肿瘤种类	治疗部位	处方剂量(cGy)	粒子活度	针数	粒子数目	D90(Gy)	D100(Gy)	V100(%)	V150(%)	V200(%)	CI	EI	HI
1	男	31	鼻咽癌颈部复发	头颈部	12000	0.7	24	70	130.143	52.845	92.6	74.4	53.6	0.5729	0.5713	0.1971
2	男	50	鼻咽癌	头颈部	10000	0.7	10	30	165.298	97.495	100	94.7	71.5	0.4487	1.2273	0.0528
3	男	65	喉癌复发	头颈部	12000	0.6	14	54	166.274	83.554	98.8	86	64.2	0.5407	0.8177	0.1295
4	男	54	喉癌复发	头颈部	12000	0.7	20	77	157.63	73.056	98.8	76.9	34.7	0.6075	0.6197	0.2219
5	男	54	下咽癌	头颈部	10000	0.6	16	74	91.921	48.327	86.7	67	47.3	0.6524	0.2825	0.2276
6	男	45	鼻咽癌复发	头颈部	12000	0.5	22	43	138.549	58.418	95.4	72.1	44.9	0.4925	0.894	0.2442
7	男	59	下咽癌（颈部转移癌）	头颈部	12000	0.65	16	63	158.632	95.862	99.2	80.7	51.7	0.6408	0.5448	0.1869
8	男	45	鼻咽癌骨转移	头颈部	9000	0.65	22	71	104.182	24.778	94	72.2	36.6	0.6239	0.4763	0.2323
9	男	56	鼻咽癌颈部淋巴结转移	头颈部	12000	0.7	13	37	138.115	87.921	95.7	74.8	38	0.4914	0.9054	0.2177
10	男	56	鼻咽癌颈部淋巴结转移	头颈部	12000	0.7	6	18	157.678	98.312	98.7	84.6	72.7	0.4268	1.2946	0.1422
11	男	80	颊黏膜癌	头颈部	12000	0.6	12	46	150.934	53.692	97.2	77.4	47.7	0.5447	0.7632	0.2036
12	男	50	鼻咽癌复发	头颈部	12000	0.7	10	8	181.453	142.723	100	91.6	70.6	0.4892	1.0441	0.083
13	男	68	上颌窦癌下颌窦转移	头颈部	12000	0.6	19	59	161.384	100.106	99.4	83.6	56.6	0.5725	0.7319	0.1591
14	男	45	鼻咽癌颈部淋巴结转移	头颈部	9000	0.7	27	52	124.762	80.972	99.7	82.4	40.2	0.4137	1.4061	0.1736
15	男	66	鼻咽癌颈部淋巴结转移	头颈部	10000	0.6	13	27	151.914	91.64	99.5	91.6	53.4	0.2794	2.549	0.0794
16	男	70	喉癌复发	头颈部	12000	0.7	19	50	137.978	97.247	97.7	69.1	41.6	0.6718	0.4432	0.2928
17	女	49	鼻咽癌复发	头颈部	12000	0.7	22	47	153.927	82.913	97	77.2	41	0.423	1.2553	0.2048
18	男	46	口底癌	头颈部	9000	0.6	18	34	117.252	69.234	98.3	81.4	57.1	0.4839	1.015	0.1719
19	男	52	鼻咽癌颈部淋巴结转移	头颈部	12000	0.6	16	37	169.135	93.754	99.2	86.5	62.6	0.3758	1.6266	0.1279
20	男	68	上颌窦癌	头颈部	12000	0.6	14	39	141.209	77.572	96.3	67.9	31.4	0.7126	0.3379	0.2944
21	男	71	喉癌转移淋巴结	头颈部	12000	0.5	27	65	115.365	56.419	87.8	54	31	0.5184	0.609	0.3845
22	女	61	甲状腺癌颅底转移	头颈部	12000	0.7	23	83	114.027	63.082	88.4	71.8	56.8	0.5856	0.45	0.1873
23	男	53	鼻咽癌颈部淋巴结转移	头颈部	12000	0.5	25	54	142.927	82.153	97.4	60.6	20.6	0.6712	0.4393	0.3777
24	男	56	结肠癌伴转移	头颈部	12000	0.7	14	45	141.576	73.15	96.2	74.2	40.3	0.7327	0.3007	0.2287
25	男	66	甲状腺癌	头颈部	12000	0.5	11	41	140.462	77.912	96.2	73.6	51.2	0.5176	0.8253	0.2351
26	女	73	鼻咽癌	头颈部	12000	0.5	24	57	157.989	96.018	99.4	76.7	44.2	0.3996	1.4787	0.2283
