# Supplementary material for: Dosimetry study of 3D-printed noncoplanar template-assisted CT-guided 125I seed implantation for the treatment of recurrent and metastatic tumors in the head and neck
Source: PLoS One. 2025 Aug 14;20(8):e0330271. doi: 10.1371/journal.pone.0330271 (PMC12352675; doi:10.1371/journal.pone.0330271)
Supplement: S2 Data — Raw data part 2 as csv. (CSV) [file pone.0330271.s002.CSV]

姓名	性别	年龄	肿瘤种类	治疗部位	处方剂量(cGy)	粒子活度	针数	粒子数目	D90(%)	D100(%)	V100(%)	V150(%)	V200(%)	CI	EI	HI
1	男	31	鼻咽癌颈部复发	头颈部	12000	0.7	24	78	135.79	43.431	93.1	75.2	54.3	0.537	0.6839	0.1921
2	男	50	鼻咽癌	头颈部	10000	0.7	10	30	146.245	66.412	96.7	88.7	67.2	0.4422	1.1479	0.0828
3	男	65	喉癌复发	头颈部	12000	0.6	14	54	155.737	93.022	99	83.5	63.3	0.5199	0.8952	0.1568
4	男	54	喉癌复发	头颈部	12000	0.7	20	79	154.505	73.047	97.4	75.5	40.2	0.5869	0.6428	0.2246
5	男	54	下咽癌	头颈部	10000	0.6	16	76	107.876	39.968	85.6	64.7	46.8	0.6299	0.3065	0.2439
6	男	45	鼻咽癌复发	头颈部	12000	0.5	22	26	101.479	28.726	87.8	71.1	57.5	0.4195	0.9599	0.1907
7	男	59	下咽癌（颈部转移癌）	头颈部	12000	0.7	16	64	102.878	40.246	85.4	68.7	50.2	0.6256	0.312	0.1962
8	男	45	鼻咽癌骨转移	头颈部	9000	0.7	22	54	85.6	86.6	56.6	52.7	26.9	0.7288	0.1634	0.3915
9	男	56	鼻咽癌颈部淋巴结转移	头颈部	12000	0.7	13	38	147.594	98.059	97.5	75.4	44.7	0.308	2.1115	0.2271
10	男	56	鼻咽癌颈部淋巴结转移	头颈部	12000	0.7	6	38	126.895	70.691	92.6	64.7	41.9	0.1824	3.7798	0.3014
11	男	80	颊黏膜癌	头颈部	12000	0.6	12	42	54.922	15.418	72.1	55.1	39.5	0.2899	1.0718	0.2359
12	男	50	鼻咽癌复发	头颈部	12000	0.7	10	5	107.023	68.95	86	63.7	46	0.6308	0.3125	0.2587
13	男	68	上颌窦癌下颌窦转移	头颈部	12000	0.7	19	54	134.73	49.677	93.1	78.7	60.7	0.4867	0.8507	0.1544
14	男	45	鼻咽癌颈部淋巴结转移	头颈部	9000	0.7	27	56	120.114	66.374	90.1	57	27.9	0.4677	0.8343	0.3673
15	男	66	鼻咽癌颈部淋巴结转移	头颈部	10000	0.7	13	24	125.99	73.924	91.5	70	37.5	0.3205	1.6977	0.2352
16	男	70	喉癌复发	头颈部	12000	0.7	19	48	148.023	73.788	95.3	80.9	49.7	0.521	0.7888	0.1506
17	女	49	鼻咽癌复发	头颈部	12000	0.7	22	31	103.893	53.629	82.9	54.5	29.8	0.5543	0.4112	0.343
18	男	46	口底癌	头颈部	9000	0.7	18	42	149.124	71.779	99.5	93.3	80.8	0.464	1.1385	0.0623
19	男	52	鼻咽癌颈部淋巴结转移	头颈部	12000	0.7	16	37	139.302	82.685	95.9	73.5	50	0.3405	1.74	0.2334
20	男	68	上颌窦癌	头颈部	12000	0.7	14	47	102.104	50.581	84.5	71.9	55.5	0.4682	0.6793	0.1493
21	男	71	喉癌转移淋巴结	头颈部	12000	0.7	27	54	174.791	64.861	98.1	88.7	71.5	0.4571	1.1251	0.096
22	女	61	甲状腺癌颅底转移	头颈部	12000	0.7	23	59	93.094	48.615	80.9	56.4	29.2	0.6182	0.2505	0.3035
23	男	53	鼻咽癌颈部淋巴结转移	头颈部	12000	0.7	25	76	103.649	67.643	83.9	63.3	42.3	0.1028	6.0059	0.2447
24	男	56	结肠癌伴转移	头颈部	12000	0.7	14	76	110.888	57.702	86	54.5	26.5	0.688	0.2145	0.3655
25	男	66	甲状腺癌	头颈部	12000	0.7	11	40	143.587	63.46	93.8	80.8	67.5	0.3869	1.3378	0.1391
26	女	73	鼻咽癌	头颈部	12000	0.6	24	56	107.3	71.11	84.2	54.7	34.3	0.2351	2.1719	0.3507
